# Supplementary material for: Artificial Light at Night Drives Earlier Singing in a Neotropical Bird
Source: Animals (Basel). 2022 Apr 13;12(8):1015. doi: 10.3390/ani12081015 (PMC9028044; doi:10.3390/ani12081015)
Supplement: Supplementary file 1 [file animals-12-01015-s001.zip]

Archive with 1 entries (1 files):
- animals-1656621-supplementary.pdf
